# Supplementary material for: Comparative evaluation of Sm1-7-qPCR systems incorporated with Maxwell kit-based and NaOH-based DNA extraction methods for the detection of Schistosoma mansoni infection
Source: Infect Dis Poverty. 2026 May 11;15:54. doi: 10.1186/s40249-026-01444-7 (PMC13159289; doi:10.1186/s40249-026-01444-7)
Supplement: Supplementary file 1 — Supplementary Material 1. [file 40249_2026_1444_MOESM1_ESM.xlsx]

## Sheet: S1
Table S1. Kato-Katz and copro-DNA-Sm1-7-qPCR results for human faecal samples collected from Uganda
#	Village/Community	Sex	Age	KK (Schistosoma masoni EPG)	DNA concentration (Sm1-7-qPCR-S1)	DNA concentration (Sm1-7-qPCR-S2)	Ct (Sm1-7-qPCR-S1)	Ct (Sm1-7-qPCR-S2)
1	Bugoto	F	8	0	70	69	Neg	Neg
2	Bugoto	F	7	0	77.1	49.6	Neg	Neg
3	Bugoto	F	8	0	113.7	12.9	Neg	21.5203
4	Bugoto	F	8	0	54.1	29	Neg	Neg
5	Bugoto	F	8	0	105.4	72	Neg	Neg
6	Bugoto	M	8	71.4286	11.2	75.0002	21.94	13.2011
7	Bugoto	M	9	15.873	77	47.7001	24.9509	18.41
8	Bugoto	F	8	325.397	89.3	40.3	17.5707	16.0701
9	Bugoto	F	15	242.063	71.7	43.1	19.0502	16.9543
10	Bugoto	F	15	31.746	103	99.0002	17.4067	11.3896
11	Bugoto	F	15	0	86.9	87	Neg	26.7646
12	Bugoto	F	15	130.952	66.9	163.5	20.3705	13.3978
13	Bugoto	M	17	206.349	62.6	90.3	26.2115	20.616
14	Bugoto	M	14	0	56.6	52	Neg	25.2367
15	Bugoto	F	15	0	27.5	43	Neg	Neg
16	Bugoto	F	14	0	134.1	127	Neg	27.771
17	Bugoto	M	14	1059.52	45.2	28.1251	20.1808	17.7343
18	Bugoto	M	14	71.4286	108.1	62	23.179	15.9563
19	Bugoto	M	14	0	19.2	37.6	Neg	Neg
20	Bugoto	F	14	0	42	17.1	23.5729	16.8353
21	Bugoto	F	14	0	22.6	29.6	Neg	Neg
22	Bugoto	F	13	3.96825	22	49	Neg	Neg
23	Bugoto	F	13	0	31	28.6	Neg	Neg
24	Bugoto	M	13	0	42.4	56.6	29.7173	Neg
25	Bugoto	F	13	43.6508	55.3	65.8	22.9743	18.1065
26	Bugoto	F	14	0	250.2	14.1	Neg	Neg
27	Bugoto	M	12	7.93651	28.2	66	26.8221	18.2265
28	Bugoto	F	13	0	52.1	48.7	Neg	Neg
29	Bugoto	M	13	123.016	57.1	96	25.0068	14.858
30	Bugoto	F	13	3.96825	164.3	89.7	Neg	Neg
31	Bugoto	F	12	51.5873	20	15	19.8072	16.5651
32	Bugoto	F	12	0	41.2	29.3	Neg	Neg
33	Bugoto	M	14	3.96825	21.6	32.7751	23.7907	19.7588
34	Bugoto	F	13	0	49.5	39.5	24.7189	24.7828
35	Bugoto	F	11	591.27	26.3	23.5	19.2347	16.2163
36	Bugoto	F	14	0	30.7	58.2	24.6804	28.21
37	Bugoto	M	13	0	113.3	39.4	Neg	Neg
38	Bugoto	F	11	170.635	33.7	139.875	Neg	21.624
39	Bugoto	F	13	35.7143	23.1	31	32.1089	18.1047
40	Bugoto	F	13	0	85	58.6	Neg	Neg
41	Bugoto	F	11	0	39.1	53.4	Neg	Neg
42	Bugoto	F	14	0	47.6	46.3	24.5601	23.4965
43	Bugoto	M	12	11.9048	178.6	205	26.0438	18.8031
44	Bugoto	M	11	0	34.8	47.6	Neg	Neg
45	Bugoto	F	11	0	17.5	46.3	24.2312	20.7659
46	Bugoto	F	10	0	58.7	125	Neg	Neg
47	Bugoto	M	13	15.873	21.2	68	32.2412	16.987
48	Bugoto	F	10	0	23.1	54.7	33.4638	17.9869
49	Bugoto	M	10	103.175	47.8	170	24.3451	15.7126
50	Bugoto	F	10	0	38.5	72	Neg	Neg
51	Bugoto	M	42	31.746	22.3	54.4	23.7786	20.1405
52	Bugoto	M	7	0	60.9	30	Neg	Neg
53	Bugoto	M	10	31.746	25.8	34.8	22.0967	18.6537
54	Bugoto	M	7	63.4921	36.8	100.6	18.844	13.8915
55	Bugoto	M	7	3.96825	204.1	81.9	25.2581	18.3199
56	Bugoto	F	7	126.984	72.9	32.9	19.1786	17.9074
57	Bugoto	M	7	11.9048	25.8	41.9	20.474	21.0005
58	Bugoto	M	44	47.619	16.5	32.5	18.3491	16.6769
59	Bugoto	F	7	7.93651	48.8	104	32.5297	Neg
60	Bugoto	F	7	230.159	187.1	113.5	17.3528	22.5002
61	Bugoto	M	7	0	25	24.1	24.8396	26.9108
62	Bugoto	F	7	0	24.1	32.3	Neg	Neg
63	Bugoto	M	7	71.4286	68.9	43.6	24.9175	16.4233
64	Bugoto	F	42	3.96825	30.1	49.6	Neg	21.6458
65	Bugoto	F	35	0	11.6	48.7	Neg	Neg
66	Bugoto	F	50	0	124.6	431	Neg	Neg
67	Bugoto	F	48	0	95.2	111.7	Neg	Neg
68	Bugoto	M	50	39.6825	92	29.7	23.1527	17.5877
69	Bugoto	F	48	0	24.9	1.4	Neg	Neg
70	Bugoto	F	45	7.93651	123.7	117	25.2476	20.4701
71	Bugoto	F	48	7.93651	24.3	41.3	23.0229	19.8328
72	Bugoto	F	18	154.762	108.2	79.4	18.6789	17.4139
73	Bugoto	M	55	0	18.4	28.5	Neg	Neg
74	Bugoto	M	45	0	188.8	35.6	Neg	Neg
75	Bugoto	F	36	0	221.3	42.2	Neg	Neg
76	Bugoto	F	43	0	145	32.8	Neg	Neg
77	Bugoto	M	65	0	17.9	28.4	Neg	Neg
79	Bugoto	M	34	103.175	65.4	36.2	25.2984	20.8509
80	Bugoto	M	27	742.063	118.8	78.5	16.7143	17.9894
82	Bugoto	M	38	0	15.8	127.9	28.0873	24.3085
83	Bugoto	F	50	0	138.3	136.4	Neg	Neg
85	Bugoto	M	31	174.603	85.3	85.7	19.5137	13.7922
88	Bugoto	F	33	23.8095	251.6	28.2	24.0424	19.5522
91	Bugoto	F	34	7.93651	121.4	141.7	20.9643	18.8362
92	Bugoto	M	7	222.222	64.7	158	18.1802	13.6431
94	Bugoto	F	50	3.96825	65.7	68.9	22.363	21.5231
95	Bugoto	M	33	0	107	78.9	25.5753	33.0746
96	Bugoto	F	55	47.619	36.2	63.2	22.2345	18.0443
97	Bugoto	F	38	0	104.6	125.2	Neg	Neg
98	Bugoto	F	15	734.127	73.5	99.4	16.2885	12.7731
99	Bugoto	F	43	0	10.2	28.3	Neg	Neg
100	Bugoto	M	55	0	70.5	91	Neg	33.0569
102	Bwondha	F	10	115.079	75.2	44.3	18.7304	20.0807
103	Bwondha	F	12	19.8413	64.1	68.9	Neg	Neg
104	Bwondha	M	11	7.93651	56.4	442	24.0546	19.0106
105	Bwondha	M	12	11.9048	65.6	67.5	19.0236	20.1323
107	Bwondha	M	15	27.7778	42.7	76.1	22.6778	20.1042
108	Bwondha	F	13	15.873	43	80.8	22.7464	17.0266
109	Bwondha	M	13	15.873	79.4	20.8	20.997	18.153
110	Bwondha	M	16	0	130.1	124.1	Neg	Neg
111	Bwondha	F	12	3.96825	86	37	Neg	Neg
112	Bwondha	M	14	0	11.9	33.6	Neg	Neg
113	Bwondha	F	14	11.9048	112.2	160.8	27.7051	23.1806
114	Bwondha	F	13	0	57.3	57.5	Neg	Neg
115	Bwondha	F	13	273.81	63.3	51.8	18.5392	14.6971
116	Bwondha	F	12	59.5238	134.1	306.1	24.3926	20.6654
117	Bwondha	M	17	349.206	105.1	103.8	19.8129	13.6383
118	Bwondha	F	14	0	90.7	223	Neg	Neg
119	Bwondha	M	12	19.8413	73.3	67.7	20.5318	15.1634
120	Bwondha	F	13	0	79.7	124.7	30.4853	21.7207
122	Bwondha	M	14	63.4921	180.8	49.1	18.745	13.9079
123	Bwondha	F	12	67.4603	154.7	342	19.8808	14.8998
124	Bwondha	M	10	59.5238	44.2	71.4	30.6914	14.0799
125	Bwondha	F	12	250	147.7	61.5	17.8483	13.2191
126	Bwondha	F	10	7.93651	11.9	95	26.2166	17.8217
128	Bwondha	M	13	0	137.3	263	24.1383	25.5995
129	Bwondha	M	12	0	14.3	104	26.2002	19.142
130	Bwondha	M	12	0	64.4	57.6	Neg	Neg
131	Bwondha	F	12	7.93651	50.3	47.5	23.1548	20.1969
132	Bwondha	F	12	0	71	61.5	Neg	Neg
133	Bwondha	M	11	0	103.2	233.7	26.4594	20.9897
134	Bwondha	M	13	103.175	79.9	456.9	24.5008	11.8316
135	Bwondha	F	12	15.873	14.4	128.2	22.2314	15.9316
136	Bwondha	F	14	126.984	174.2	162	19.1742	12.3526
138	Bwondha	M	12	432.54	137.4	94.1	18.1295	15.1182
139	Bwondha	F	12	43.6508	183.5	251	21.0545	18.7049
140	Bwondha	F	14	126.984	32.7	109.5	18.5102	11.6509
141	Bwondha	M	12	11.9048	89.7	108.5	19.0074	24.8519
142	Bwondha	F	12	99.2063	119.5	104	18.0873	13.3093
143	Bwondha	M	7	0	60.1	191	Neg	Neg
144	Bwondha	M	12	333.333	137.7	72.9	20.0686	11.6936
145	Bwondha	M	12	31.746	129.4	286.9	19.4485	13.988
146	Bwondha	F	13	43.6508	38.8	123	17.4513	15.453
147	Bwondha	F	11	2567.46	67.7	40.5	15.1402	10.9038
148	Bwondha	F	9	380.952	29.1	129.8	16.1083	11.7648
149	Bwondha	M	15	579.365	51.8	85	21.0887	22.9105
150	Bwondha	F	13	7.93651	95.8	152	22.7602	17.7618
151	Bwondha	F	43	0	140.3	126	26.355	20.9905
152	Bwondha	M	45	11.9048	22.6	77.6	25.1563	23.4058
153	Bwondha	M	63	0	45.5	57.1	Neg	Neg
154	Bwondha	F	14	0	181.7	34.7	Neg	Neg
155	Bwondha	M	15	0	9.6	221	30.9083	20.5865
156	Bwondha	F	38	0	96.9	129.9	Neg	Neg
157	Bwondha	F	56	0	84.5	108	Neg	Neg
159	Bwondha	F	32	0	223.9	277.9	Neg	Neg
160	Bwondha	F	37	11.9048	93.9	160.4	20.2228	18.7476
161	Bwondha	M	32	0	279.7	286	23.2832	21.9808
162	Bwondha	M	21	0	25.3	185.7	Neg	Neg
163	Bwondha	F	23	39.6825	56.5	73.5	22.4374	17.9972
164	Bwondha	F	30	3.96825	127.6	86.1	25.2685	21.3448
165	Bwondha	F	23	0	15.2	34.1	Neg	Neg
167	Bwondha	F	24	654.762	68	32.7	16.6103	16.2236
168	Bwondha	F	22	0	36.6	83.3	Neg	Neg
169	Bwondha	F	45	7.93651	77.2	72.3	Neg	Neg
170	Bwondha	F	40	0	18.7	40.7	Neg	Neg
171	Bwondha	F	34	0	12.1	180	Neg	Neg
172	Bwondha	M	7	0	37.6	79	Neg	Neg
173	Bwondha	F	35	0	19.1	289.4	Neg	Neg
174	Bwondha	M	38	126.984	49.9	355	17.8488	14.3905
175	Bwondha	M	27	11.9048	297.7	146.8	25.1975	21.357
176	Bwondha	M	36	158.73	140.7	55.7	19.9557	14.2292
177	Bwondha	M	42	39.6825	265.4	18.4	20.6822	20.0751
178	Bwondha	M	33	0	32.6	44.1	Neg	Neg
179	Bwondha	F	35	0	57.7	73.9	30.9148	29.9283
180	Bwondha	M	30	0	37.5	138	Neg	Neg
181	Bwondha	F	48	11.9048	39.7	92.2	Neg	Neg
182	Bwondha	F	28	0	15.3	44.6	Neg	Neg
183	Bwondha	F	18	7.93651	105	83.1	22.9863	20.3505
184	Bwondha	F	18	3.96825	333.1	219	Neg	Neg
185	Bwondha	F	78	0	108.3	55.2	Neg	23.428
186	Bwondha	M	38	0	47.3	73.5	Neg	Neg
187	Bwondha	F	38	0	102	74.6	Neg	Neg
188	Bwondha	F	33	0	99.7	212.1	Neg	Neg
189	Bwondha	M	18	31.746	53.7	62.5	21.6776	16.8144
190	Bwondha	F	35	0	45.3	79.9	Neg	Neg
191	Bwondha	F	11	0	60.2	145.7	Neg	Neg
192	Bwondha	F	8	0	44.1	214.4	Neg	Neg
193	Bwondha	M	40	0	46.7	43	Neg	Neg
194	Bwondha	M	41	0	74.2	47.9	Neg	Neg
195	Bwondha	F	34	0	74.1	56.9	Neg	Neg
196	Bwondha	F	12	0	21.3	141.4	24.8212	17.2131
197	Bwondha	F	52	0	37.5	100	Neg	Neg
198	Bwondha	F	8	0	32.2	90.4	24.119	32.7542
199	Bwondha	M	8	0	52.3	40.1	Neg	Neg
200	Bwondha	F	43	3.96825	278.4	217.6	Neg	Neg
201	Musubi	M	12	0	54.2	50	Neg	Neg
202	Musubi	M	12	1079.37	18.2	81.9	21.9681	14.2903
203	Musubi	M	12	31.746	58.9	148	24.9652	16.5178
204	Musubi	F	12	845.238	38.7	185	25.9087	12.287
205	Musubi	F	12	0	79.8	194.8	25.4096	20.0634
206	Musubi	F	12	35.7143	31.1	117.6	24.8001	15.6538
207	Musubi	M	13	0	249.2	165	24.7801	17.9081
208	Musubi	F	12	0	24.7	65.3	Neg	Neg
209	Musubi	F	13	0	131.2	185	Neg	Neg
210	Musubi	M	12	19.8413	118.6	106.9	31.5529	15.5522
211	Musubi	M	13	0	108.1	332	22.7059	17.2217
212	Musubi	M	12	0	99.9	127	Neg	Neg
213	Musubi	M	12	31.746	103.4	119.6	29.4058	15.6579
214	Musubi	M	14	7.93651	203.8	75	27.171	24.0185
215	Musubi	M	13	0	92.5	369	Neg	Neg
216	Musubi	F	12	0	66.5	196.3	25.1067	22.9471
217	Musubi	F	10	0	160.5	79.6	Neg	22.2433
218	Musubi	F	13	0	119.7	274.5	Neg	20.4237
219	Musubi	M	13	3.96825	79.5	183.9	30.4904	18.5212
220	Musubi	M	12	1099.21	69.6	141.7	17.4747	11.8448
221	Musubi	M	12	0	147	183	Neg	Neg
222	Musubi	F	14	19.8413	35.6	131.9	25.67	20.6322
223	Musubi	M	13	39.6825	37	99	33.1471	21.3024
224	Musubi	M	13	0	93.5	325	24.22	Neg
225	Musubi	M	14	15.873	195.4	88.7	21.861	16.8
226	Musubi	F	14	329.365	145.5	112.7	17.9946	11.5955
227	Musubi	F	14	3246.03	78.2	209	16.6761	10.882
228	Musubi	F	13	0	70.1	80.5	Neg	21.2219
229	Musubi	F	14	0	44.2	57.8	Neg	Neg
230	Musubi	F	15	0	33.1	14.4	25.1718	19.704
231	Musubi	F	14	27.7778	120.2	258	21.4836	16.0168
232	Musubi	F	13	0	74.3	187.8	31.0914	20.3528
233	Musubi	M	8	35.7143	41.3	227	18.9704	13.3105
234	Musubi	F	14	0	27.8	79.1	Neg	Neg
235	Musubi	F	14	0	201.4	273.8	Neg	Neg
236	Musubi	F	12	0	36.3	65.2	Neg	Neg
237	Musubi	F	13	7.93651	86	249	21.8202	16.5178
238	Musubi	F	14	0	112.7	383	Neg	20.6274
239	Musubi	F	15	0	91.3	206.1	28.5407	Neg
240	Musubi	M	16	95.2381	25.1	230	18.3771	Neg
241	Musubi	M	13	0	123.7	114	Neg	Neg
242	Musubi	M	15	0	63.1	77	Neg	Neg
243	Musubi	M	14	7.93651	53.8	45	Neg	Neg
244	Musubi	F	16	0	86.2	122	Neg	Neg
245	Musubi	F	15	119.048	108.5	272	18.6096	12.5295
246	Musubi	F	14	0	260.1	156.7	Neg	Neg
247	Musubi	F	15	0	92.6	343	Neg	Neg
248	Musubi	F	14	103.175	144.3	100.6	27.7846	15.7193
249	Musubi	M	14	0	159.2	182.7	24.918	32.8918
250	Musubi	M	16	0	75.1	296.7	Neg	Neg
251	Musubi	F	48	0	126.4	199.8	Neg	Neg
252	Musubi	M	24	0	118.6	46.5	Neg	18.8969
253	Musubi	F	27	0	46.4	58.7	Neg	Neg
254	Musubi	F	30	47.619	36.4	65	17.5821	14.1973
255	Musubi	M	20	186.508	108.5	121	15.4053	11.8267
256	Musubi	M	37	0	118.5	81	23.8665	24.0069
257	Musubi	M	27	0	171.8	139	23.0857	30.045
258	Musubi	M	32	0	55.2	121	Neg	Neg
259	Musubi	M	26	150.794	36.5	56	Neg	19.4598
260	Musubi	M	31	19.8413	21.9	74	27.1353	23.5983
261	Musubi	F	46	31.746	45.8	53.8	32.1868	29.3768
262	Musubi	F	52	0	42.1	70.8	Neg	Neg
263	Musubi	F	50	0	26	27.1	Neg	Neg
264	Musubi	M	37	0	45.2	57.4	Neg	Neg
265	Musubi	M	36	0	70.7	66.1	Neg	Neg
266	Musubi	M	36	0	81.9	187	Neg	Neg
267	Musubi	M	22	1750	47.3	185	15.3453	19.3968
268	Musubi	F	32	3.96825	139.8	232	Neg	Neg
269	Musubi	F	33	230.159	93.5	196.3	17.7831	11.7964
270	Musubi	M	47	0	165.2	266	Neg	Neg
271	Musubi	M	32	0	45.6	95.2	Neg	19.04
272	Musubi	M	29	0	81.8	48.2	Neg	Neg
273	Musubi	F	12	19.8413	44.9	53.2	22.4228	18.0536
274	Musubi	M	7	3.96825	166.3	100.3	29.3119	16.4187
276	Musubi	F	9	15.873	24.8	206	Neg	22.7074
277	Musubi	M	16	7.93651	63.5	128.5	19.7047	15.1278
278	Musubi	M	39	0	26	57.8	Neg	Neg
279	Musubi	M	48	0	27.5	113	Neg	Neg
280	Musubi	F	21	0	15.8	114.8	24.3987	15.7125
281	Musubi	M	14	15.873	24.6	60.3	23.7182	19.7679
282	Musubi	F	15	0	47	267.8	Neg	Neg
283	Musubi	F	7	0	81.1	185	22.2072	Neg
284	Musubi	F	11	0	29	175.7	Neg	Neg
285	Musubi	F	9	0	185.1	29	25.8264	22.8169
286	Musubi	F	15	7.93651	51.7	82.6	29.3882	19.2052
287	Musubi	F	13	0	37	51.7	Neg	29.961
288	Musubi	F	13	0	31.9	84.3	Neg	Neg
289	Musubi	F	14	0	37.7	29.7	Neg	24.7959
290	Musubi	M	65	0	120.4	226.7	Neg	Neg
291	Musubi	F	11	0	25	97.1	Neg	Neg
292	Musubi	M	12	0	101.8	104.8	Neg	Neg
293	Musubi	F	13	0	91.5	116	Neg	Neg
294	Musubi	F	14	341.27	46.1	51.4	27.2987	14.7594
295	Musubi	F	15	0	36.5	141.8	Neg	Neg
296	Musubi	F	14	158.73	92.1	68.9	18.6657	16.6273
297	Musubi	M	10	0	43.3	52.9	Neg	29.181
298	Musubi	M	13	166.667	148.7	105	21.7016	14.5782
299	Musubi	F	11	166.667	62.2	30.7	30.6691	15.1148
300	Musubi	M	16	0	32.2	66.6	Neg	Neg
301	Bukizibu	M	58	0	389	31.7	Neg	Neg
302	Bukizibu	M	29	472.222	94.7	204	18.4469	13.3028
303	Bukizibu	M	39	3.96825	124.1	39.9	25.7936	21.6037
304	Bukizibu	F	27	428.571	182.9	50.2	18.1085	16.709
305	Bukizibu	F	22	3.96825	45.6	31.4	21.4844	17.6021
306	Bukizibu	M	18	7.93651	15.9	42.9	30.922	24.5828
307	Bukizibu	M	59	0	85.3	37.3	Neg	Neg
308	Bukizibu	F	34	0	17.9	40	Neg	Neg
309	Bukizibu	M	10	0	11.9	62.7	Neg	Neg
310	Bukizibu	M	10	7.93651	31.7	72.9	25.3771	18.9813
311	Bukizibu	F	19	0	105.6	63.8	Neg	Neg
312	Bukizibu	F	34	15.873	193.8	97.5	23.6129	19.9213
313	Bukizibu	F	12	0	238.1	274.3	Neg	Neg
314	Bukizibu	F	15	0	139.3	139	Neg	Neg
315	Bukizibu	F	30	0	107.2	157	24.8973	18.0589
316	Bukizibu	M	7	0	36.7	30.5	Neg	Neg
317	Bukizibu	M	7	0	70.5	57.1	Neg	Neg
318	Bukizibu	F	29	0	50.3	83.3	23.8058	22.9783
319	Bukizibu	F	30	0	45.8	92	Neg	Neg
320	Bukizibu	M	5	0	73.8	166	Neg	Neg
321	Bukizibu	M	10	0	176.5	55.1	26.9957	Neg
322	Bukizibu	M	9	0	92.2	44.2	Neg	Neg
323	Bukizibu	M	13	0	18.8	56.3	Neg	Neg
324	Bukizibu	F	23	0	10	28.1	32.8031	23.7746
325	Bukizibu	F	9	0	140.6	84	Neg	Neg
326	Bukizibu	F	24	0	188.4	129	Neg	Neg
327	Bukizibu	F	37	0	26.5	41.1	Neg	Neg
328	Bukizibu	M	60	3.96825	48.5	29.2	30.505	Neg
329	Bukizibu	M	48	0	20.7	52.6	Neg	Neg
330	Bukizibu	M	55	23.8095	115.6	73.3	24.6215	16.47
331	Bukizibu	F	38	0	17.8	96.2	30.0378	Neg
332	Bukizibu	F	27	0	103.8	81.5	Neg	Neg
333	Bukizibu	F	59	0	48.8	39.6	Neg	Neg
334	Bukizibu	F	9	0	15.4	61.4	Neg	Neg
335	Bukizibu	F	43	0	44.6	60.7	Neg	Neg
336	Bukizibu	F	8	19.8413	65.7	47.3	32.0298	19.0877
337	Bukizibu	F	7	0	102.7	110	Neg	Neg
338	Bukizibu	F	7	0	40.8	72.5	Neg	Neg
339	Bukizibu	F	20	0	71.3	49.7	22.5609	31.9976
340	Bukizibu	M	13	0	51.1	151	Neg	Neg
341	Bukizibu	M	7	0	20.9	124	Neg	Neg
342	Bukizibu	F	42	3.96825	56.4	20.2	Neg	23.6378
343	Bukizibu	F	9	0	48	87.5	Neg	Neg
344	Bukizibu	F	7	0	45.2	22.9	Neg	Neg
345	Bukizibu	M	7	0	44	118	Neg	Neg
346	Bukizibu	M	7	0	48.7	75.8	Neg	Neg
347	Bukizibu	M	12	0	42.1	22.2	Neg	Neg
348	Bukizibu	F	12	7.93651	215.1	83.7	Neg	Neg
349	Bukizibu	F	11	11.9048	90.8	187	23.337	16.8788
351	Bukizibu	F	15	3.96825	93.5	80.7	20.3538	14.8891
352	Bukizibu	M	14	0	107.7	128	Neg	Neg
353	Bukizibu	F	16	11.9048	130.4	190.7	Neg	18.3562
354	Bukizibu	M	16	753.968	32.4	41.5	22.3681	13.7789
355	Bukizibu	F	16	0	136.7	249	Neg	Neg
356	Bukizibu	M	15	0	67.9	18.9	30.1873	24.0628
357	Bukizibu	F	17	0	34.7	81.8	Neg	Neg
358	Bukizibu	M	18	11.9048	96.3	15.9	19.8663	20.3186
359	Bukizibu	F	15	0	155.9	50.4	Neg	Neg
360	Bukizibu	M	15	0	151.8	118.2	23.8992	26.5817
361	Bukizibu	F	7	0	67.3	169.5	Neg	Neg
362	Bukizibu	F	33	0	74.5	77.5	Neg	Neg
363	Bukizibu	F	32	0	85.6	219.9	31.1926	Neg
364	Bukizibu	F	18	0	71	87.2	Neg	Neg
365	Bukizibu	M	43	11.9048	67.3	260	25.4856	19.4775
366	Bukizibu	M	22	0	113.3	99.1	Neg	Neg
367	Bukizibu	F	6	0	43.4	40.3	Neg	Neg
368	Bukizibu	F	6	0	34.9	129.3	Neg	Neg
369	Bukizibu	M	30	0	51.9	132.2	Neg	Neg
370	Bukizibu	F	14	0	31.8	113	Neg	Neg
371	Bukizibu	M	50	0	40	52.2	Neg	27.8121
372	Bukizibu	F	45	0	65.9	41.9	Neg	Neg
373	Bukizibu	M	42	0	174	224	Neg	Neg
374	Bukizibu	M	16	0	93.5	280	Neg	Neg
375	Bukizibu	F	16	7.93651	124.8	140	25.2564	18.7237
376	Bukizibu	M	33	0	73.9	122	Neg	18.3428
377	Bukizibu	F	14	0	123.2	97.6	Neg	Neg
378	Bukizibu	M	14	3.96825	65.3	118.7	25.8807	18.2659
379	Bukizibu	F	14	0	177	149.7	Neg	Neg
380	Bukizibu	M	14	0	140	281	28.4858	18.8756
381	Bukizibu	F	15	0	85.1	164.1	Neg	Neg
382	Bukizibu	F	14	0	41.8	82.2	Neg	Neg
383	Bukizibu	M	14	0	74	121	Neg	Neg
384	Bukizibu	M	13	0	150	499.5	Neg	Neg
385	Bukizibu	F	15	0	125.2	131.2	23.1152	16.5923
386	Bukizibu	F	6	0	60.6	35.3	Neg	19.4777
387	Bukizibu	F	8	0	42.7	141	Neg	Neg
388	Bukizibu	F	9	0	48.1	41.7	Neg	Neg
389	Bukizibu	F	13	3.96825	31.9	67.5	Neg	Neg
390	Bukizibu	F	11	0	62.1	114.8	Neg	Neg
391	Bukizibu	M	12	0	172.1	172.9	Neg	Neg
392	Bukizibu	F	12	0	98.4	136.5	Neg	Neg
393	Bukizibu	M	13	0	33	79.2	Neg	Neg
394	Bukizibu	F	12	0	63.9	66.6	Neg	Neg
395	Bukizibu	F	13	3.96825	91.4	94.2	24.3289	17.1601
396	Bukizibu	M	13	0	375.5	90	Neg	Neg
397	Bukizibu	F	14	0	129.5	110.4	Neg	Neg
398	Bukizibu	F	12	0	3.7	50.3	Neg	Neg
399	Bukizibu	M	28	0	14.9	152.8	Neg	18.9697
400	Bukizibu	F	11	0	141.1	369.7	Neg	Neg
401	Igeyero	M	11	0	51.3	102.3	Neg	Neg
402	Igeyero	M	12	0	56.9	44.4	Neg	Neg
403	Igeyero	M	13	0	30.8	42.9	Neg	Neg
404	Igeyero	M	12	0	113.6	33.2	Neg	Neg
405	Igeyero	M	12	0	56.7	360	Neg	Neg
406	Igeyero	F	10	0	61.3	195.7	Neg	Neg
407	Igeyero	F	12	0	52.9	108.5	Neg	Neg
408	Igeyero	F	12	0	70.1	79.4	Neg	Neg
409	Igeyero	F	12	0	151.7	294.9	Neg	Neg
410	Igeyero	F	13	0	114.2	238	Neg	Neg
411	Igeyero	M	12	0	59.5	179	Neg	Neg
412	Igeyero	M	12	1075.4	88.9	124.9	20.3925	9.69786
413	Igeyero	M	12	0	25.5	24.9	Neg	Neg
414	Igeyero	M	13	0	121.3	153.9	Neg	Neg
415	Igeyero	M	10	0	24.8	42.6	Neg	Neg
416	Igeyero	F	11	11.9048	42.6	109.5	21.3612	15.1494
417	Igeyero	F	11	0	76.7	69.6	Neg	Neg
418	Igeyero	F	11	0	156	122.6	Neg	Neg
419	Igeyero	F	11	0	115.7	105	Neg	Neg
420	Igeyero	F	12	0	161.7	173	Neg	Neg
421	Igeyero	M	13	0	18	49.4	27.9106	Neg
422	Igeyero	M	13	0	37.9	160.5	Neg	Neg
423	Igeyero	F	15	0	52.1	158.7	Neg	Neg
424	Igeyero	M	15	0	12.8	107	Neg	Neg
425	Igeyero	M	13	0	32.8	125	Neg	Neg
426	Igeyero	F	14	0	118.6	372.4	Neg	Neg
427	Igeyero	F	14	0	114.6	118.1	Neg	Neg
428	Igeyero	F	14	0	40.7	63.6	Neg	Neg
429	Igeyero	F	10	1071.43	175.2	84.4	19.4006	12.3515
430	Igeyero	F	15	0	43.5	126.3	Neg	Neg
431	Igeyero	M	14	0	109.2	328	Neg	Neg
432	Igeyero	M	16	0	159.3	21.6	24.0668	18.1933
433	Igeyero	M	14	0	134.9	110	Neg	Neg
434	Igeyero	M	14	0	17.8	77.8	Neg	31.7542
435	Igeyero	M	14	0	59.5	169.3	Neg	Neg
436	Igeyero	F	13	0	35.4	86	Neg	Neg
437	Igeyero	F	14	0	161.1	148	Neg	Neg
438	Igeyero	F	14	0	129.3	263	Neg	31.7922
439	Igeyero	F	13	0	101.5	89.5	Neg	Neg
440	Igeyero	F	13	0	60.9	212	Neg	Neg
441	Igeyero	F	14	0	77.3	87.9	Neg	Neg
442	Igeyero	F	14	0	67.3	107.7	Neg	Neg
443	Igeyero	F	14	0	67.6	63.1	32.9522	18.2693
444	Igeyero	F	15	0	34.5	138.8	Neg	Neg
445	Igeyero	F	14	0	68.7	19.2	Neg	Neg
446	Igeyero	M	13	0	32.5	62.3	Neg	Neg
447	Igeyero	M	16	0	160	204.6	26.7527	28.143
448	Igeyero	M	17	0	78.7	182.8	Neg	Neg
449	Igeyero	M	13	0	209	435	Neg	Neg
450	Igeyero	M	14	0	107.3	239.5	Neg	Neg
451	Rwanganiro	F	12	0	196.1	364	Neg	Neg
452	Rwanganiro	F	13	0	53.3	135	Neg	Neg
453	Rwanganiro	F	14	0	97.7	375	Neg	Neg
454	Rwanganiro	F	13	0	106.9	142.1	Neg	Neg
455	Rwanganiro	F	13	0	152.6	317	Neg	Neg
456	Rwanganiro	F	12	0	52.9	223.7	Neg	Neg
457	Rwanganiro	F	12	0	60.9	225.6	Neg	Neg
458	Rwanganiro	F	12	0	91.3	156.7	Neg	Neg
459	Rwanganiro	M	15	0	111.3	70	Neg	Neg
460	Rwanganiro	M	13	0	80.6	194	Neg	Neg
461	Rwanganiro	M	13	0	115.6	195.9	Neg	Neg
463	Rwanganiro	M	14	0	94.2	152.5	Neg	Neg
464	Rwanganiro	M	13	0	40.2	116.5	Neg	Neg
465	Rwanganiro	M	12	0	26.2	138	Neg	Neg
466	Rwanganiro	M	12	0	51.1	106.5	Neg	Neg
467	Rwanganiro	M	12	0	84.9	197	Neg	Neg
468	Rwanganiro	M	14	0	242.3	298.1	Neg	Neg
469	Rwanganiro	M	13	0	48.4	212.6	Neg	Neg
470	Rwanganiro	M	12	0	37	91.8	Neg	Neg
471	Rwanganiro	F	12	0	102.1	372	Neg	Neg
472	Rwanganiro	F	10	0	106.4	253.6	Neg	Neg
473	Rwanganiro	F	10	0	67.7	131.7	Neg	Neg
474	Rwanganiro	F	14	0	136.7	134	Neg	Neg
475	Rwanganiro	M	13	0	181.7	348	Neg	Neg
476	Rwanganiro	F	15	0	48.1	190	Neg	Neg
477	Rwanganiro	F	12	0	96.1	281	Neg	Neg
478	Rwanganiro	F	11	0	330.1	72.1	Neg	Neg
479	Rwanganiro	F	12	0	154.3	213.7	Neg	Neg
480	Rwanganiro	F	14	0	75	118	Neg	Neg
481	Rwanganiro	F	16	0	88	100.3	Neg	Neg
482	Rwanganiro	F	14	0	65.3	287	Neg	Neg
483	Rwanganiro	M	14	0	95.4	200	Neg	Neg
484	Rwanganiro	F	12	0	74.3	95.8	Neg	Neg
485	Rwanganiro	M	14	0	67.1	202.2	Neg	Neg
486	Rwanganiro	M	14	0	144.9	339	Neg	Neg
487	Rwanganiro	M	15	0	58.6	263	Neg	Neg
488	Rwanganiro	M	12	0	181.9	324.7	Neg	Neg
489	Rwanganiro	M	15	0	119.5	202	Neg	Neg
490	Rwanganiro	M	15	0	110.8	101.8	Neg	Neg
491	Rwanganiro	M	32	0	286.1	257.6	Neg	Neg
492	Rwanganiro	M	56	0	141.8	240	Neg	Neg
493	Rwanganiro	F	50	0	190.9	233.7	Neg	Neg
494	Rwanganiro	F	52	0	112.9	62.4	Neg	Neg
495	Rwanganiro	F	27	0	91.5	113.8	Neg	Neg
496	Rwanganiro	M	26	0	59.4	155	Neg	Neg
497	Rwanganiro	F	53	0	45.4	220.5	Neg	Neg
498	Rwanganiro	F	35	0	95.5	227.3	Neg	Neg
499	Rwanganiro	M	42	0	322.1	185	33.196	Neg
500	Rwanganiro	F	21	0	106.6	230	Neg	Neg
EPG Eggs per gram of faeces, F Female, KK Kato-Katz, M Male, Neg Negative.

## Sheet: S2
Table S2. Ct values for positive copro-DNA-Sm1-7-qPCR results stratified by Schistosoma mansoni infection status and intensity
Sm1-7-qPCR-S1				Sm1-7-qPCR-S2
KK-P			KK-N	KK-P			KK-N
≥ 400 EPG (n = 18)	100-399 EPG (n = 32)	1-99 EPG (n = 91)	0 EPG (n = 49)	≥ 400 EPG (n = 18)	100-399 EPG (n = 34)	1-99 EPG (n = 92)	0 EPG (n = 62)
16.676	16.108	18.0873	22.207	16.709	11.832	14.889	15.712
15.14	19.813	18.3771	22.561	15.118	15.713	16.419	16.592
15.345	27.299	21.94	22.706	13.303	15.719	17.16	16.835
17.475	20.069	23.179	23.086	22.911	20.851	17.602	17.213
21.968	17.995	24.9175	23.115	16.216	20.081	18.266	17.222
20.392	17.571	19.8808	23.283	16.224	12.53	18.32	17.908
19.401	18.539	18.745	23.573	12.773	14.858	18.521	17.987
20.181	17.848	18.844	23.806	17.989	12.353	19.759	18.059
25.909	19.05	24.3926	23.866	13.779	14.391	21.345	18.193
22.368	17.353	30.6914	23.899	12.287	11.651	21.523	18.269
16.714	17.783	19.8072	24.067	17.734	17.907	21.604	18.343
16.289	18.18	22.2345	24.119	12.352	13.398	21.646	18.876
16.61	26.212	17.5821	24.138	9.698	19.46	23.638	18.897
19.235	15.405	18.3491	24.22	14.29	17.414	15.128	18.97
21.089	19.514	17.4513	24.231	11.845	14.229	16.518	19.04
18.447	21.702	21.0545	24.399	19.397	16.627	17.762	19.142
18.129	30.669	22.9743	24.56	10.904	14.578	17.822	19.478
18.109	18.666	20.6822	24.68	10.882	15.115	18.227	19.704
	19.956	23.1527	24.719		21.624	18.724	20.063
	18.679	33.1471	24.78		13.792	18.836	20.353
	20.371	22.4374	24.821		11.827	18.981	20.424
	18.51	24.8001	24.84		20.616	19.011	20.586
	19.179	32.1089	24.897		13.643	19.205	20.627
	17.849	18.9704	24.918		11.796	19.833	20.766
	19.174	17.4067	25.107		22.5	20.197	20.99
	25.007	21.6776	25.172		16.954	20.351	20.99
	18.61	24.9652	25.41		13.219	20.47	21.222
	18.73	29.4058	25.575		14.697	24.018	21.52
	24.345	19.4485	25.826		16.07	24.583	21.721
	24.501	22.0967	26.2		11.596	15.149	21.981
	25.298	23.7786	26.355		11.694	16.879	22.243
	27.785	32.1868	26.459		14.759	18.356	22.817
		21.4836	26.753		13.638	18.748	22.947
		22.6778	26.996		11.765	18.803	22.978
		24.0424	27.911			19.478	23.428
		24.6215	28.087			20.132	23.496
		20.5318	28.486			20.319	23.775
		25.67	28.541			21.001	24.007
		31.5529	29.717			21.357	24.063
		22.4228	30.038			23.181	24.308
		27.1353	30.187			23.406	24.783
		32.0298	30.485			24.852	24.796
		20.997	30.908			15.932	25.237
		21.861	30.915			16.8	25.599
		22.2314	31.091			16.987	26.582
		22.7464	31.193			17.027	26.765
		23.6129	32.803			18.153	26.911
		23.7182	32.952			18.41	27.771
		24.9509	33.464			19.768	27.812
		32.2412				19.921	28.143
		19.0074				22.707	28.21
		19.0236				18.054	29.181
		19.8663				19.088	29.928
		20.2228				23.598	29.961
		20.474				15.163	30.045
		21.3612				15.552	31.754
		23.337				20.632	31.792
		25.1563				16.47	31.998
		25.1975				19.552	32.754
		25.4856				16.017	32.892
		26.0438				20.104	33.057
		27.7051				13.988	33.075
		19.7047				18.654
		20.9643				20.141
		21.8202				29.377
		22.7602				11.39
		22.9863				15.658
		23.0229				16.518
		23.1548				16.814
		24.0546				13.311
		25.2476				15.654
		25.2564				18.105
		25.3771				17.997
		26.2166				17.588
		26.8221				20.075
		27.171				21.302
		29.3882				18.107
		30.922				18.705
		32.5297				15.453
		20.3538				14.197
		21.4844				16.677
		22.363				18.044
		23.7907				16.565
		24.3289				14.08
		25.2581				20.665
		25.2685				13.891
		25.7936				13.908
		25.8807				14.9
		29.3119				13.201
		30.4904				15.956
		30.505				16.423
						13.309
EPG Eggs per gram of faeces, KK-P Kato-Katz-positive, KK-N Kato-Katz-negative.

## Sheet: S3
Table S3. Agreement analysis for the Kato-Katz and copro-DNA-Sm1-7-qPCR tests
		Sm1-7-qPCR-S1			Kappa index (95% CI)
		(+)	(−)	Total
KK	(+)	141	18	159	0.696 (0.630−0.762)
	(−)	50	273	323
	Total	191	291	482
		Sm1-7-qPCR-S2			Kappa index (95% CI)
		(+)	(−)	Total
KK	(+)	144	15	159	0.664 (0.597−0.731)
	(−)	62	261	323
	Total	206	276	482
		Sm1-7-qPCR-S1			Kappa index (95% CI)
		(+)	(−)	Total
Sm1-7-qPCR-S2	(+)	179	27	206	0.833 (0.783−0.883)
	(−)	12	264	276
	Total	191	291	482
CI Confidence interval, KK Kato-Katz.

## Sheet: S4
Table S4. Schistosoma mansoni prevalence across different endemic villages, sexes and age groups
Characteristic	No. (%)	KK		Sm1-7-qPCR-S1		Sm1-7-qPCR-S2		Composite reference
		No. positive (n = 159)	Prevalence (95% CI) (%)	No. positive (n = 190)	Prevalence (95% CI) (%)	No. positive (n = 206)	Prevalence (95% CI) (%)	No. positive (n = 229)	Prevalence (95% CI) (%)
Village
Bugoto	92	46	50	52	56.5	58	63	61	66.3
	21.2		(40.0–60.0)		(46.3–66.2)		(52.8–72.2)		(56.2–75.1)
Bwondha	93	49	52.7	53	57	54	58.1	60	64.5
	21.5		(42.6–62.5)		(46.8–66.6)		(47.9–67.6)		(54.4–73.5)
Musubi	99	39	39.4	49	49.5	56	56.6	62	62.6
	22.9		(30.3–49.2)		(39.9–59.2)		(46.7–65.9)		(52.8–71.5)
Bukizibu	99	22	22.2	29	29.3	30	30.3	37	37.4
	22.9		(15.2–31.4)		(21.2–38.9)		(22.1–40.0)		(28.5–47.2)
Igeyero	50	3	6	7	14	8	16	9	18
	11.5		(1.6–16.2)		(7.0–26.2)		(8.3–28.5)		(9.8–30.8)
Difference (χ2, P-value)	–	–	46.75, < 0.0001	–	40.41, < 0.0001	–	47.97, < 0.0001	–	49.45, < 0.0001
Sex
Female	247	85	34.4	96	38.9	108	43.7	124	50.2
	47		(28.8–40.5)		(33.0–45.1)		(37.7–50.0)		(44.0–56.4)
Male	186	74	39.8	94	50.5	98	52.7	105	56.5
	43		(33.0–47.0)		(43.4–57.6)		(45.5–59.7)		(49.3–63.4)
Difference (χ2, P-value)	–	–	1.318, 0.251	–	5.869, 0.015	–	3.418, 0.065	–	1.663, 0.197
Age group (years)
5–14	256	95	37.1	113	44.1	122	47.7	135	52.7
	59.1		(31.4–43.2)		(38.2–50.3)		(41.6–53.8)		(46.6–58.8)
> 14	177	64	36.2	77	43.5	84	47.5	94	53.1
	40.9		(29.4–43.5)		(36.4–50.9)		(40.2–54.8)		(45.8–60.3)
Difference (χ2, P-value)	–	–	0.041, 0.840	–	0.017, 0.895	–	0.002, 0.968	–	0.006, 0.939
Overall	433	159	36.7	190	43.9	206	47.6	229	52.9
	100		(32.3–41.4)		(39.3–48.6)		(42.9–52.3)		(48.2–57.5)
CI Confidence interval, KK Kato-Katz.
